# Supplementary material for: Transient CD4+ T cell depletion during suppressive ART reduces the HIV reservoir in humanized mice
Source: PLoS Pathog. 2023 Dec 6;19(12):e1011824. doi: 10.1371/journal.ppat.1011824 (PMC10699604; doi:10.1371/journal.ppat.1011824)
Supplement: S1 Data — (XLSX) [file ppat.1011824.s008.xlsx]

## Sheet: Fig 1
				Fig 1B
					day	mouse 1	mouse 2	mouse 3	mouse 4	mouse 5	mouse 6
					0	58.5	70.6	78.4	84.5	83	85.2
					3	0.2	1.1	5.9	74.1	17.4	13.9
					7	0	1	2.3	2.1	3	0.9
					12	0.1	1.3	1.6	NA	NA	0.4
				Fig 1C
					SPL test	spl ctrl	LN test	ln ctrl	LUNG test	lung ctrl	ORG test	org ctrl	LIVER test	liver ctrl	BM test	bm ctrl
				mouse 1	5.4		3.3		2.1		8		0.9		6.1
				mouse 2	3.3		11.3		5.8		16		0.5		24.4
				mouse 3	0		0.5		19.5		12.8		0.3		14.3
				mouse 4	0		NA		0.2		4		0.1		0
				mouse 5	0.3		12.5		2.2		9.3		0.3		9.2
				mouse 6	0		NA		9.5		10.3		0.4		12.7
				mouse 7		69.8		77.3		68.7		33		47.4		54
				mouse 8		71.4		78.3		71.9		19.8		67.4		60.1
				mouse 9		62.7		69.7		75.5		36.8		60.2		76.3
				Fig 1D
					SPL test	spl ctrl	LN test	ln ctrl	LUNG test	lung ctrl	ORG test	org ctrl	LIVER test	liver ctrl	BM test	bm ctrl
				mouse 1	0.2086		0.0047		0.0283		30.4274		0.0658		0.1746
				mouse 2	0.0717		0.0101		0.0419		0.2552		0.0113		0.0212
				mouse 3	0.0004		0.002		0.1513		0.4061		0.0066		0.1073
				mouse 4	0.0001		NA		0.0002		0.2672		0.0009		1e-05
				mouse 5	0.0019		0.1238		0.0055		4.8965		0.0049		0.1217
				mouse 6	1e-05		NA		0.0062		8.6435		0.0012		0.0905
				mouse 7		8.46		0.3		4.2571		19.547		5.9229		1.4731
				mouse 8		6.1074		2.3923		2.0992		25.1304		11.834		1.2322
				mouse 9		6.7519		0.0475		4.1095		44.7765		8.8565		4.7402
				Fig 1E
					SPL test	spl ctrl	LN test	ln ctrl	LUNG test	lung ctrl	ORG test	org ctrl	LIVER test	liver ctrl	BM test	bm ctrl
				mouse 1	20.8		29		13.5		2.6		19.9		11.3
				mouse 2	17.3		3.9		8.2		1.9		8.9		1.2
				mouse 3	NA		NA		3.2		2.2		8.3		1
				mouse 4	40.7		NA		NA		4.5		NA		NA
				mouse 5	NA		2.7		8		1.3		14.6		1.1
				mouse 6	NA		NA		24.6		0.3		14.4		2.6
				mouse 7		22.9		5.7		8.8		3.4		9.5		3.8
				mouse 8		28		19.2		10.8		2.4		11.9		5.4
				mouse 9		32.6		12.8		21.9		9.8		3.9		15.7
				Fig 1F
					SPL test	spl ctrl	LN test	ln ctrl	LUNG test	lung ctrl	ORG test	org ctrl	LIVER test	liver ctrl	BM test	bm ctrl
				mouse 1	77.4		42.9		68.4		71.3		62.6		78.1
				mouse 2	79		86.7		78.5		96.2		74.3		90.4
				mouse 3	NA		NA		73.9		76.2		52.8		64.4
				mouse 4	NA		NA		NA		72.6		NA		NA
				mouse 5	59.3		93.6		63.3		78.5		73.7		48
				mouse 6	NA		NA		49.2		77.3		72.1		50
				mouse 7		64.5		59.9		68		91.2		65.2		81.1
				mouse 8		61		72		69.7		88.7		60.9		79
				mouse 9		59.7		72.6		64.2		81		69		72.5
				Fig 1G
					SPL test	spl ctrl	LN test	ln ctrl	LUNG test	lung ctrl	ORG test	org ctrl	LIVER test	liver ctrl	BM test	bm ctrl
				mouse 1	1.7		27.1		17.7		26		16.5		10.5
				mouse 2	3.7		9.1		13		1.8		15.8		8.4
				mouse 3	NA		NA		22.9		21.4		38.9		34.7
				mouse 4	NA		NA		NA		22.9		NA		NA
				mouse 5	0		3.6		28.8		20.3		10.9		50.3
				mouse 6	NA		NA		26.3		22.4		13.5		47.4
				mouse 7		12.6		34.2		23		5.3		25.1		15
				mouse 8		10.8		8.7		19.2		8.8		26.7		15.6
				mouse 9		7.7		13.9		13.9		9.2		27.1		11.7

## Sheet: Fig 2
						test								ctrl
				Fig 2B	day	mouse 10	mouse 11	mouse 12	mouse 13	mouse 14	mouse 15			mouse 16	mouse 17	mouse 18	mouse 19
					-4	51.8	64.8	35.8	44.3	39.6	26.7			20.1	41.2	62.4	40.3
					3	29.2	40.9	9.9	16.1	11.7	12.1			25.5	42.4	60.3	46.7
					10	24	33.5	17	9.8	12.5	14.3			16.4	41.4	59.3	49.8
					17	22.8	32.8	34.5	28	15.4	35.4			18.4	43.4	68.3	57.1
					23	23.1	38.3	25.1	25.3	10.7	21			27.1	47.5	62.9	48.3
					30	36.4	53.5	46.5	53.6	31.1	54.3				53.6	62.1	56.5
					36	86.5	91.8	74.4	84.2	50.2	83.4				78.6	73.5	59.5
						test								ctrl
					day	mouse 10	mouse 11	mouse 12	mouse 13	mouse 14	mouse 15			mouse 16	mouse 17	mouse 18	mouse 19
				Fig 2C	-4	82.3	78.2	91.1	88	86.9	95.3			93.1	73.5	87.6	90.7
					3	61.5	42.8	74	70.6	60.3	87.2			91	76.5	88.8	91.6
					10	78	61.4	85.3	82.7	66.8	92.4			90.2	78.6	89.8	92.3
					17	81.6	75.4	90.4	94.5	80.8	96.5			89.9	80.6	92	94.3
					23	77.6	65.7	80.1	91.1	59.4	90.1			93.5	72.5	93.2	94.2
					30	83.3	66.9	88.7	95	80.6	93.6			NA	72.7	91.9	93.8
					36	75.4	69.5	89.7	91.2	90.8	86.8			NA	74.4	84	95
						test								ctrl
					day	mouse 10	mouse 11	mouse 12	mouse 13	mouse 14	mouse 15			mouse 16	mouse 17	mouse 18	mouse 19
				Fig 2D	-4	7	13.2	2.8	3	5.1	1			1.4	16.3	5.7	3.6
					3	26.5	47.5	15.9	15	27.5	5.3			1.4	9.9	4.8	2.3
					10	8.3	27.3	8	3.2	10.9	2.2			0.8	7.9	3.2	2.3
					17	7.1	17.9	6.6	1.9	13.3	0.8			0.9	7.3	2.3	1.5
					23	12.1	21.6	11.9	2.3	27.7	2.9			1	7.8	2.3	1.8
					30	7.3	19.2	2.7	0.8	4.6	1.1			NA	4.4	1.9	1.4
					36	2.4	8.9	1	0.9	2.6	0.7			NA	3.4	1.7	0.8
						test								ctrl
					day	mouse 10	mouse 11	mouse 12	mouse 13	mouse 14	mouse 15			mouse 16	mouse 17	mouse 18	mouse 19
				Fig 2E	-4	6.155	4.316	3.558	5.797	4.503	2.443			2.572	3.745	2.938	5.7
					3	3.174	2.661	2.331	3.61	2.171	1.813			2.305	2.682	1.987	6.1
					10	2.143	0.355	1.037	3.448	6.167	0.846			4.894	2.895	2.327	5.4
					17	3.07	2.499	0.799	1.08	2.367	1.471			4.888	3.823	2.684	4.2
					23	2.54	7.091	3.825	3.235	6.806	3.174			2.242	2.354	1.664	4
					30	5.849	8.073	5.025	2.001	8.229	3.796			NA	3.88	2.717	4.8
					36	15.712	12.097	5.515	5.036	4.535	10.423			NA	10.728	2.68	4.2
						test								ctrl
					day	mouse 10	mouse 11	mouse 12	mouse 13	mouse 14	mouse 15			mouse 16	mouse 17	mouse 18	mouse 19
				Fig2F	-4	80.3	78.1	79.1	75.6	82.1	74.8			72.4	84.8	78.1	76.7
					3	3.5	1.5	2.5	1.9	3.6	1.4			73.4	85	79.8	76.6
					10	0.6	0.7	0	1.1	0.5	0.5			74.5	84.1	80	77.6
					17	0.5	0.3	0.5	0.3	0.6	0.5			72.6	83.5	76.9	76.2
					23	0.8	14	1.1	13.1	1.4	3.3			72.2	82.6	73.7	73.5
					30	35.6	39.8	41.8	49.2	55.6	27			NA	81.9	72.9	74.6
					36	43.6	51.8	44.8	42.2	60.1	34.5			NA	81.1	67.1	73.2
						test								ctrl
					day	mouse 10	mouse 11	mouse 12	mouse 13	mouse 14	mouse 15			mouse 16	mouse 17	mouse 18	mouse 19
				Fig 2G	-4	18.6	20.5	19.9	21.9	16.8	24.1			26.2	14.4	20.7	21.8
					3	92	91	93.3	91.4	90.1	96.2			25.4	14	18.8	22
					10	96.9	93	98.5	96.7	94.3	97.6			24.1	13.4	18.5	20.5
					17	97.1	96.6	97.2	98.1	96.8	98.5			26	15.6	22	22.6
					23	97.1	83.9	97.1	85.4	96.7	95.4			26.9	16.3	25.2	25.1
					30	62.4	58.4	56.3	48.4	43.1	72			NA	16.5	26	24.3
					36	53.5	44.8	51.8	55	37.7	63.7			NA	16.8	30.9	25.3

## Sheet: Fig 3
							test								ctrl
					Fig 3A	day	mouse 10	mouse 11	mouse 12	mouse 13	mouse 14	mouse 15			mouse 16	mouse 17	mouse 18	mouse 19	mouse 26	mouse 27	mouse 28
						-71	<LOD	<LOD	<LOD	<LOD	<LOD	<LOD			<LOD	<LOD	<LOD	<LOD	<LOD	<LOD	<LOD
						-43	410711	97992.2	186632	181437	257709	119759			203329	372680	107024	283638	4142820	1674465	737215
						-29	<LOD	<LOD	<LOD	<LOD	<LOD	<LOD			<LOD	<LOD	<LOD	<LOD	<LOD	<LOD	<LOD
						-15	<LOD	<LOD	<LOD	<LOD	<LOD	<LOD			<LOD	<LOD	<LOD	<LOD	NA	NA	NA
						-4	<LOD	<LOD	<LOD	<LOD	<LOD	<LOD			<LOD	<LOD	<LOD	<LOD	NA	NA	NA
						3	<LOD	<LOD	<LOD	<LOD	<LOD	<LOD			<LOD	<LOD	<LOD	<LOD	NA	NA	NA
						10	<LOD	<LOD	<LOD	<LOD	<LOD	<LOD			<LOD	<LOD	<LOD	<LOD	NA	NA	NA
						17	<LOD	<LOD	<LOD	<LOD	<LOD	<LOD			<LOD	<LOD	<LOD	<LOD	NA	NA	NA
						23	<LOD	<LOD	<LOD	<LOD	<LOD	<LOD			<LOD	<LOD	<LOD	<LOD	NA	NA	NA
						30	<LOD	<LOD	<LOD	<LOD	<LOD	<LOD			NA	<LOD	<LOD	<LOD	NA	NA	NA
						36	<LOD	<LOD	<LOD	<LOD	<LOD	<LOD			NA	<LOD	<LOD	<LOD	<LOD	<LOD	<LOD
							test								ctrl
						day	mouse 10	mouse 11	mouse 12	mouse 13	mouse 14	mouse 15			mouse 16	mouse 17	mouse 18	mouse 19
					Fig 3B	-4	104	60	<LOD	89	453	69			177	230	72	68
						3	<LOD	<LOD	<LOD	<LOD	<LOD	<LOD			146.478	391.026	52.9436	731.737
						10	<LOD	<LOD	<LOD	<LOD	<LOD	<LOD			850.31	426.82	230.44	129.92
						17	<LOD	<LOD	<LOD	<LOD	<LOD	<LOD			319.373	257.286	6.70162	67.4871
						23	<LOD	<LOD	<LOD	<LOD	<LOD	<LOD			<LOD	578.668	62.191	121.694
						30	<LOD	38.1695	<LOD	<LOD	<LOD	<LOD			NA	225.222	46.1294	63.0267
						36	200	75	451	29	1136	<LOD			NA	2898	814	417
							test								ctrl
						day	mouse 10	mouse 11	mouse 12	mouse 13	mouse 14	mouse 15			mouse 16	mouse 17	mouse 18	mouse 19
					Fig 3C	3	<LOD	<LOD	<LOD	<LOD	<LOD	378.196			4471.09	1128.13	2169.41	1275.08
						10	<LOD	<LOD	<LOD	<LOD	<LOD	<LOD			2577.32	560.485	1241.17	1221.43
						17	<LOD	<LOD	<LOD	<LOD	<LOD	<LOD			460.589	887.023	1470.04	1509.91
						23	<LOD	<LOD	<LOD	<LOD	<LOD	<LOD			1377.17	400.764	1090.26	657.44
						30	<LOD	<LOD	495.757	384.163	867.916	646.416			NA	1613.01	1956.53	933.638
						36	361	264	<LOD	140	2117	555			NA	2483	1251	2274

## Sheet: Fig 4
									Fig 4A	test								ctrl
										mouse 10	mouse 11	mouse 12	mouse 13	mouse 14	mouse 15			mouse 17	mouse 18	mouse 19	mouse 26	mouse 27	mouse 28
										106	132	92	207	33	57			546	213	291	649	2427	296
									Fig 4B	test								ctrl
										mouse 10	mouse 11	mouse 12	mouse 13	mouse 14	mouse 15			mouse 17	mouse 18	mouse 19	mouse 26	mouse 27	mouse 28
										152	216	212	84	683	66			751	693	465	1043	643	510
										test								ctrl
										mouse 10	mouse 11	mouse 12	mouse 13	mouse 14	mouse 15			mouse 17	mouse 18	mouse 19	mouse 26	mouse 27	mouse 28
									Fig 4C	0.815	0.301	1.634	0.7	13.84	0.583			11.633	13.325	17.659	5.124	5.413	2.765
										test								ctrl
										mouse 10	mouse 11	mouse 12	mouse 13	mouse 14	mouse 15			mouse 17	mouse 18	mouse 19	mouse 26	mouse 27	mouse 28
									Fig 4D intact	140	64	241	185	189	57			2181	1772	1952	661	520	327
									Fig 4D 3def	220	121	239	63	367	139			164	352	32	407	626	249
									Fig 4D 5def	544	528	955	247	1646	828			1941	1310	2521	3462	2540	1453

## Sheet: Fig 5
					Fig 5A
						SPL ctrl	SPL test	BM ctrl	BM test	Liver ctrl	Liver test	Lung ctrl	Lung test	LN ctrl	LN test	Org ctrl	Org test
					mouse 16	9.94		22.88		3.07		7.52		1.22		2.81
					mouse 17	9.42		2.64		4.23		3.22		2.26		18.06
					mouse 18	17.09		9.5		15.89		4.83		2.5		207.35
					mouse 19	15.85		6.03		8.48		3.75		10.94		316.1
					mouse 10		15		8.91		23.12		2.8		1.84		345.26
					mouse 11		19.57		3.91		16.53		2.7		1.41		114.48
					mouse 12		6.72		6.44		8.64		1.27		5.33		404.21
					mouse 13		8.84		11.88		12.46		3.83		NA		328.53
					mouse 14		10.09		5.9		9.95		0.94		2.38		196.6
					mouse 15		9.1		7.83		9.31		1.25		2.87		283.02
					Fig 5B
						SPL ctrl	SPL test	BM ctrl	BM test	Liver ctrl	Liver test	Lung ctrl	Lung test	LN ctrl	LN test	Org ctrl	Org test
					mouse 16	6.08		15.06		1.92		5.34		0.78		0.5
					mouse 17	7.67		2.11		3.51		2.62		1.85		3.07
					mouse 18	11.84		6.25		11.25		3.51		1.75		32.14
					mouse 19	11.32		4.22		6.24		2.82		8.32		44.89
					mouse 10		6.77		4.13		12.14		1.39		0.9		63.18
					mouse 11		8.57		1.68		7.78		1.33		0.7		13.62
					mouse 12		3.01		2.89		4.2		0.63		2.38		46.08
					mouse 13		3.89		6.13		6.04		1.89		NA		37.78
					mouse 14		6.52		3.5		6.71		0.67		1.45		27.13
					mouse 15		3.52		2.63		3.83		0.46		1.1		54.34
					Fig 5C
						SPL ctrl	SPL test	BM ctrl	BM test	Liver ctrl	Liver test	Lung ctrl	Lung test	LN ctrl	LN test	Org ctrl	Org test
					mouse 16	3.68		7.32		1.08		2.01		0.39		0.64
					mouse 17	1.55		0.46		0.62		0.52		0.35		4.17
					mouse 18	4.82		2.75		4.32		1.18		0.62		49.56
					mouse 19	4.19		1.64		2.05		0.84		2.41		67.01
					mouse 10		7.74		4.16		10.2		1.29		0.87		61.8
					mouse 11		10.22		2.07		8.15		1.24		0.63		21.29
					mouse 12		3.5		3.32		4.17		0.58		2.59		76.4
					mouse 13		4.63		5.27		5.92		1.78		NA		63.73
					mouse 14		3.3		2.23		3.01		0.24		0.85		48.17
					mouse 15		5.36		4.9		5.22		0.74		1.67		58.87

## Sheet: S1 Fig 
					S Fig 1A		test								ctrl
						day	mouse 10	mouse 11	mouse 12	mouse 13	mouse 14	mouse 15			mouse 16	mouse 17	mouse 18	mouse 19
						-4	LOD	LOD	LOD	LOD	LOD	LOD			LOD	LOD	LOD	LOD
						30	6.4	4.3	3.6	1.9	2.5	2.1				2.8	1.2	1
						36	7.7	6	4.3	2.8	4.3	1.3				4.8	3.7	2.3
					S Fig 1B		test								ctrl
						day	mouse 10	mouse 11	mouse 12	mouse 13	mouse 14	mouse 15			mouse 16	mouse 17	mouse 18	mouse 19
						3	14.1	14.3	13.7	15.6	13.9	7			5.6	18	8.7	12.9
						10	2.8	3.2	2.2	5.1	6	2.4			5.8	15.4	4	4.4
						17	4.6	3.1	1.5	2.8	2.4	0.9			6.1	8.2	4.5	5.3
						23	4.3	7.1	0.8	2.7	1.9	0.5			3.8	6.1	2.1	3.3
						30	7.6	6.3	5.8	4.6	8.6	1.5			NA	10.9	3.2	3.3
						36	21.9	15.8	5.8	5.2	8.2	2.9			NA	28.3	21.6	7.3

## Sheet: S2 Fig 
					S Fig 2A		test								ctrl
						day	mouse 10	mouse 11	mouse 12	mouse 13	mouse 14	mouse 15			mouse 16	mouse 17	mouse 18	mouse 19
						-4	60.3	62.7	67.9	63.5	76.7	69.9			60.9	61.4	71.7	62.8
						30	12.8	14.6	11.8	10.9	15.5	20.3			NA	52.3	65.9	63.9
						36	35.9	21.8	45.1	30.5	20.6	51.4			NA	33.2	48	54.8
							test								ctrl
					S Fig 2B	day	mouse 10	mouse 11	mouse 12	mouse 13	mouse 14	mouse 15			mouse 16	mouse 17	mouse 18	mouse 19
						-4	38.3	36	30.5	33.9	21.1	29			33.9	35.7	27.3	36.1
						30	68	74.7	65.6	59.9	52.9	66.7			NA	39.7	31	33
						36	48	65.2	48.8	58.1	57.5	42			NA	54.5	45.2	41.2
					S Fig 2C		test								ctrl
						day	mouse 10	mouse 11	mouse 12	mouse 13	mouse 14	mouse 15			mouse 16	mouse 17	mouse 18	mouse 19
						-4	1.5	1.3	1.6	2.5	2.1	1.1			4.7	2.9	1	1.2
						30	18.6	10.5	22.3	29	31.2	12.9			NA	7.3	3.1	3.1
						36	15.9	13	6.1	11.3	21.9	6.4			NA	12.2	6.8	4.1

## Sheet: S3 Fig
							SPL ctrl	SPL test	BM ctrl	BM test	Liver ctrl	Liver test	Lung ctrl	Lung test	LN ctrl	LN test	Org ctrl	Org test
						mouse 16	90.4		70.4		87.8		83.5		90		54.1
						mouse 17	79.2		19		78.4		66		92.7		59.6
						mouse 18	90.9		37.7		83.2		78.9		88.5		60.1
						mouse 19	91.9		35.9		85.7		78.1		98		56.7
						mouse 10		80		16.2		71.8		62.2		94.9		46.5
						mouse 11		65.9		8		56.5		53.9		90.1		51.8
						mouse 12		86.2		18.4		77.1		67		95.1		50.4
						mouse 13		88.4		38.2		80.4		75.8		NA		56.4
						mouse 14		80.7		24		79		72.2		95.3		57.4
						mouse 15		91		30.6		76.8		66.3		96.3		52.9
							SPL ctrl	SPL test	BM ctrl	BM test	Liver ctrl	Liver test	Lung ctrl	Lung test	LN ctrl	LN test	Org ctrl	Org test
						mouse 16	61.1		65.8		62.4		71		64.4		17.6
						mouse 17	81.4		80		82.8		81.4		81.6		17
						mouse 18	69.3		65.8		70.8		72.6		70		15.5
						mouse 19	71.4		70		73.6		75.1		76.1		14.2
						mouse 10		45.1		46.4		52.5		49.6		48.8		18.3
						mouse 11		43.8		42.9		47.1		49.5		49.9		11.9
						mouse 12		44.7		44.9		48.6		49.9		44.7		11.4
						mouse 13		44		51.6		48.5		49.5		NA		11.5
						mouse 14		64.6		59.3		67.4		71.3		61		13.8
						mouse 15		38.7		33.6		41.2		36.7		38.5		19.2
							SPL ctrl	SPL test	BM ctrl	BM test	Liver ctrl	Liver test	Lung ctrl	Lung test	LN ctrl	LN test	Org ctrl	Org test
						mouse 16	37		32		35.3		26.8		32.4		22.6
						mouse 17	16.4		17.5		14.6		16.2		15.6		23.1
						mouse 18	28.2		28.9		27.2		24.4		24.7		23.9
						mouse 19	26.4		27.2		24.2		22.3		22		21.2
						mouse 10		51.6		46.7		44.1		46.2		47		17.9
						mouse 11		52.2		52.9		49.3		46		45		18.6
						mouse 12		52		51.5		48.3		46.1		48.6		18.9
						mouse 13		52.4		44.4		47.5		46.4		NA		19.4
						mouse 14		32.7		37.7		30.2		25.6		35.7		24.5
						mouse 15		58.9		62.5		56.1		59.3		58.1		20.8

## Sheet: S4 Fig 
				S Fig 4A		SPL ctrl	SPL test	BM ctrl	BM test	Liver ctrl	Liver test	Lung ctrl	Lung test	LN ctrl	LN test
					mouse 16	3.9		3.8		9.4		5.1		11.8
					mouse 17	4.8		10.3		5.3		4.3		NA
					mouse 18	2.6		8.5		4		3.8		NA
					mouse 19	1.6		4.2		3		2		5.4
					mouse 10		4.8		12.3		4.8		5.8		11.2
					mouse 11		6		10.1		7.7		6.8		16.5
					mouse 12		4.9		9.4		5		6.8		12.3
					mouse 13		5.6		7.3		3.5		4.3		NA
					mouse 14		9.4		8.2		2.6		2		NA
					mouse 15		3.1		5.3		2.9		2.9		7.7
				S Fig 4B		SPL ctrl	SPL test	BM ctrl	BM test	Liver ctrl	Liver test	Lung ctrl	Lung test	LN ctrl	LN test
					mouse 16	7.7		31.2		32.8		12.6		21.9
					mouse 17	14.2		38		27.4		14		NA
					mouse 18	8.9		21.5		21.3		10.1		NA
					mouse 19	7.2		17.4		18.9		6.6		17.7
					mouse 10		5.9		28.7		15.5		9		15.4
					mouse 11		7.7		21.4		31.1		10.9		26.1
					mouse 12		6.6		22.5		13.1		9.1		14.2
					mouse 13		10		23.4		13.3		5.3		NA
					mouse 14		12.1		26		18		7.6		NA
					mouse 15		4.3		10.6		6		3.5		11.8

## Sheet: S5 Fig 
						SPL ctrl	SPL test	BM ctrl	BM test	Liver ctrl	Liver test	Lung ctrl	Lung test	LN ctrl	LN test
					mouse 16	24		33.6		31.2		36.5		7.6
					mouse 17	58.3		28.2		28		33.1		NA
					mouse 18	62.8		41.2		41.4		39.2		NA
					mouse 19	70.1		54.2		44		46.4		58
					mouse 10		45		19.7		31.4		20.4		26.4
					mouse 11		40.8		14.3		17.1		15.9		18.9
					mouse 12		45.2		28.6		30.8		23.5		27.6
					mouse 13		33.8		14.8		19.5		13		NA
					mouse 14		24.3		8.6		8.4		4.8		NA
					mouse 15		47.8		5.7		35.5		28.2		31.3
					mouse 16	72.5		55.5		50.4		48.4		69.2
					mouse 17	38.7		65.2		57.8		56.9		NA
					mouse 18	35.2		54.1		49.2		52.6		NA
					mouse 19	28.5		42.8		46.9		47.5		41.3
					mouse 10		50.7		67.1		54.8		63.1		71.5
					mouse 11		54.9		76		70.6		74		79.1
					mouse 12		51.7		60.2		58.9		65		70.3
					mouse 13		59.8		69		60.5		65.9		NA
					mouse 14		60.5		66.2		62.8		65		NA
					mouse 15		50.6		82.7		53.6		63.5		67.8
						SPL ctrl	SPL test	BM ctrl	BM test	Liver ctrl	Liver test	Lung ctrl	Lung test	LN ctrl	LN test
					mouse 16	3.5		10.7		18.2		15		22.9
					mouse 17	3		6.3		14.1		9.9		NA
					mouse 18	2		4.7		9.4		8.2		NA
					mouse 19	1.4		2.9		8.9		6.1		0.7
					mouse 10		4.2		13.1		13.3		16.5		2
					mouse 11		4.2		9.6		12.1		10.1		1.9
					mouse 12		3.1		11		10.1		11.4		2.1
					mouse 13		6.3		16.1		19.7		21.1		NA
					mouse 14		14.9		25		28.5		30.2		NA
					mouse 15		1.6		11.3		10.6		8.3		0.9

[truncated: 1 more sheets: S6 Fig]
